# Supplementary material for: TGF-β/Smad Signalling Activation by HTRA1 Regulates the Function of Human Lens Epithelial Cells and Its Mechanism in Posterior Subcapsular Congenital Cataract
Source: Int J Mol Sci. 2022 Nov 20;23(22):14431. doi: 10.3390/ijms232214431 (PMC9692351; doi:10.3390/ijms232214431)
Supplement: Supplementary file 1 [file ijms-23-14431-s001.zip]

Archive with 1 entries (1 files):
- ijms-1972724-supplementary.pdf
